# Supplementary material for: Development of an Interprofessional Education Project in Dentistry Based on the Positive Behavior Support Theory: Pilot Curriculum Development and Validation Study
Source: JMIR Form Res. 2024 Nov 11;8:e50389. doi: 10.2196/50389 (PMC11589498; doi:10.2196/50389)
Supplement: Multimedia Appendix 7 [file formative_v8i1e50389_app7.xlsx]

## Sheet: Sheet1
Checklist for Reporting Results of Internet E-Surveys (CHERRIES)
Item Category	Checklist Item	Explanation
Design
	Describe survey design	Q: Describe target population, sample frame. Is the sample a convenience sample?(In “open” surveys this is most likely.) A: We have described target and sample frame. This is not a convenience sample. All participants in our study got involved in the survey.
IRB (Institutional Review Board) approval and informed consent process
	IRB approval	Q: Mention whether the study has been approved by an IRB. A: The study has been approved by an IRB and we depicted it in ethical consideration subsection.
	Informed consent	Q: Describe the informed consent process. Where were the participants told the length of time of the survey, which data were stored and where and for how long, who the investigator was, and the purpose of the study? A: The informed consent process has written in the manuscript, including the mentioned requirements.
	Data protection	Q: If any personal information was collected or stored, describe what mechanisms were used to protect unauthorized access. A: We have collected the personal information.When analyzing the data, the personal information is deleted to protect their privacy.
	Development and testing	Q: State how the survey was developed, including whether the usability and technical functionality of the electronic questionnaire had been tested before fielding the questionnaire. A: We have stated how the survey was developed and the electronic questionnaire was piloted by five students.
	Open survey versus closed survey	Q: An “open survey” is a survey open for each visitor of a site, while a closed survey is only open to a sample which the investigator knows (password-protected survey). A: The survey in this study is a closed survey.
	Contact mode	Q: Indicate whether or not the initial contact with the potential participants was made on the Internet. (Investigators may also send out questionnaires by mail and allow for Web-based data entry.) A: We sent out recruitment notice to web group and made out the initial contact with the potential by email. After face-to-face curriculum, participants were required to complete the questionnaire and …
	Advertising the survey	Q: How/where was the survey announced or advertised? Some examples are offline media (newspapers), or online (mailing lists – Ifyes, which ones?) or banner ads (Where were these banner ads posted and what did they look like?). It is important to know the wording of the announcement as it will heavily influence who chooses to participate. Ideally the survey announcement should be published as an a…
	Web/E-mail	Q: State the type of e-survey (eg, one posted on a Website, or one sent out through e-mail). If it is an e-mail survey, were the responses entered manually into a database, or was there an automatic method for capturing responses? A: It is a e-mail survey and the responses entered mannually into a datebase. We have written it in the manuscript.
	Context	Q: Describe the Website (for mailing list/newsgroup) in which the survey was posted. What is the Website about, who is visiting it, what are visitors normally looking for? Discuss to what degree the content of the Website could pre-select the sample or influence the results. For example, a survey about vaccination on a anti-immunization Website will have different results from a Web survey conduc…
	Mandatory/voluntary	Q: Was it a mandatory survey to be filled in by every visitor who wanted to enter the Website, or was it a voluntary survey? A: It is a mandotory survey for each participant in Project 35.
	Incentives	Q: Were any incentives offered (eg, monetary, prizes, or non-monetary incentives such as an offer to provide the survey results)? A: The skill acquisition and some prizes were used to encourage students.
	Time/Date	Q: In what timeframe were the data collected? A: The data were collected one day after the survey conducted.
	Randomization of items or questionnaires	Q: To prevent biases items can be randomized or alternated. A: Items in our questionaire were arranged in order to reduce discrimination.
	Adaptive questioning	Q: Use adaptive questioning (certain items, or only conditionally displayed based on responses to other items) to reduce number and complexity of the questions. A: We reduce number and complexity of the questions to encourage completion rate.
	Number of Items	Q: What was the number of questionnaire items per page? The number of items is an important factor for the completion rate. A: There are maximam 10 items per page.
	Number of screens (pages)	Q: Over how many pages was the questionnaire distributed? The number of items is an important factor for the completion rate. A: There are only two pages in the both two questionnaires.
	Completeness check	Q: It is technically possible to do consistency or completeness checks before the questionnaire is submitted. Was this done, and if “yes”, how (usually JAVAScript)? An alternative is to check for completeness after the questionnaire has been submitted (and highlight mandatory items). If this has been done, it should be reported. All items should provide a non-response option such as “not applicab…
	Review step	Q: State whether respondents were able to review and change their answers (eg,through a Back button or a Review step which displays a summary of theresponses and asks the respondents if they are correct). A: Respondents were able to review and change their answers.
Response rates
Preventing multiple entries from the same individual	Unique site visitor	Q: If you provide view rates or participation rates, you need to define how you determined a unique visitor. There are different techniques available, based on IP addresses or cookies or both. A: We have sent the e-questionnaires to participants' email address.
	View rate (Ratio of unique sur- vey visitors/unique site visitors)	Q: Requires counting unique visitors to the first page of the survey, divided by the number of unique site visitors (not page views!). It is not unusual to have view rates of less than 0.1 % if the survey is voluntary. A: Our manuscript does not address this issue
	Participation rate (Ratio of unique visitors who agreed to participate/unique first survey page visitors)	Q: Count the unique number of people who filled in the first survey page (or agreed to participate, for example by checking a checkbox), divided by visitors who visit the first page of the survey (or the informed consents page, if present). This can also be called “recruitment” rate. A: Our survey does not address this issue.
	Completion rate (Ratio ofusers who finished the survey/users who agreed to participate)	Q: The number of people submitting the last questionnaire page, divided by the number of people who agreed to participate (or submitted the first survey page). This is only relevant if there is a separate “informed consent” page or if the survey goes over several pages. This is a measure for attrition. Note that “completion” can involve leaving questionnaire items blank. This is not a measure for…
	Cookies used	Q: Indicate whether cookies were used to assign a unique user identifier to each client computer. If so, mention the page on which the cookie was set and read, and how long the cookie was valid. Were duplicate entries avoided by preventing users access to the survey twice; or were duplicate database entries having the same user ID eliminated before analysis? In the latter case, which entries were…
Analysis	IP check	Q: Indicate whether the IP address of the client computer was used to identify potential duplicate entries from the same user. If so, mention the period of time for which no two entries from the same IP address were allowed (eg, 24 hours). Were duplicate entries avoided by preventing users with the same IP address access to the survey twice; or were duplicate database entries having the same IP a…
	Log file analysis	Q: Indicate whether other techniques to analyze the log file for identification of multiple entries were used. If so, please describe. A: We didn't use any techniques to analyze the log file for identification.
	Registration	Q: In “closed” (non-open) surveys, users need to login first and it is easier to prevent duplicate entries from the same user. Describe how this was done. For example, was the survey never displayed a second time once the user had filled it in, or was the username stored together with the survey results and later eliminated? If the latter, which entries were kept for analysis (eg, the first entry…
	Handling of incomplete questionnaires	Q: Were only completed questionnaires analyzed? Were questionnaires which terminated early (where, for example, users did not go through all questionnaire pages) also analyzed? A: Yes, only completed questionnaires were anlyzed to reduce bias and deviation.
	Questionnaires submitted with an atypical timestamp	Q: Some investigators may measure the time people needed to fill in a questionnaire and exclude questionnaires that were submitted too soon. Specify the timeframe that was used as a cut-off point, and describe how this point was determined. A: Questionnaires that participants need more than 10 seconds will be considered be valid. The timer on the website "Wenjuanxing" will record the time.
	Statistical correction	Q: Indicate whether any methods such as weighting of items or propensity scores have been used to adjust for the non-representative sample; ifso, please describe the methods. A: We didn’t use it in this study.
